# Supplementary material for: Reduced L-Arginine and L-Arginine-ADMA-Ratio, and Increased SDMA after Norseman Xtreme Triathlon
Source: Sports (Basel). 2021 Aug 31;9(9):120. doi: 10.3390/sports9090120 (PMC8472968; doi:10.3390/sports9090120)
Supplement: Supplementary file 1 [file sports-09-00120-s001.zip]

Archive with 1 entries (1 files):
- sports-1296405-supplementary.csv
