# Supplementary material for: Reduced L-Arginine and L-Arginine-ADMA-Ratio, and Increased SDMA after Norseman Xtreme Triathlon
Source: Sports (Basel). 2021 Aug 31;9(9):120. doi: 10.3390/sports9090120 (PMC8472968; doi:10.3390/sports9090120)
Supplement: Supplementary file 1 [file sports-09-00120-s001.zip › sports-1296405-supplementary.csv]

Sex	Weekly_endurance_exercise	Weekly_strength_exercise	Weight	Height	BMI	LArginine_Before	LArginine_Finish	LArginine_DayAfter	ADMA_After	ADMA_Finish	ADMA_DayAfter	RatioLargADMA_After	RatioLargADMA_Finish	RatioLargADMA_DayAfter	SDMA_before	SDMA_Finish	SDMA_DayAfter
male	20,0	0,0	70,6	1,81	21,5500137358444	63,1092	36,5213	67,3006	0,3214	0,2161	0,3266	196,357187305538	169,0018509949097	206,0642988364972	0,2732	0,3190	0,3300
male	18,0	1,0	78,2	1,83	23,3509510585565	61,1710	35,8397	52,7683	0,4152	0,3142	0,3839	147,328998073218	114,0665181413113	137,4532430320396	0,2764	0,4307	0,4000
female	15,0	0,0	65,5	1,73	21,8851281365899	67,1646	45,0943	62,9501	0,2674	0,2117	0,2912	251,176514584891	213,0103920642418	216,1747939560439	0,3312	0,4238	0,3822
female	14,0	1,0	61,5	1,69	21,5328594937152	60,6968	51,1198	69,6921	0,2934	0,2937	0,4679	206,873892297205	174,0544773578481	148,9465697798675	0,2692	0,4670	0,5320
female	19,0	1,5	53,6	1,70	18,5467128027682	58,2431	33,2495	45,2521	0,2728	0,1806	0,2836	213,501099706745	184,1057585825027	159,5631170662905	0,3011	0,5414	0,4284
female	15,0	4,0	69,6	1,60	27,1875000000000	54,4671	NA	51,7848	0,2872	NA	0,3638	189,648676880223	NA	142,3441451346894	0,2204	NA	0,3080
female	10,0	0,5	65,0	1,72	21,9713358572201	52,7494	30,3493	40,2307	0,2991	0,1892	0,3284	176,360414577065	160,4085623678647	122,5051766138855	0,2989	0,3930	0,4691
female	15,5	2,0	65,1	1,65	23,9118457300275	60,6198	39,6402	48,6253	0,2329	0,2141	0,2973	260,282524688708	185,1480616534330	163,5563403969055	0,2494	0,3535	0,3982
female	8,0	0,5	68,5	1,73	22,8875004176551	57,0714	33,6971	40,2433	0,3594	0,2963	0,4078	158,796327212020	113,7262909213635	98,6839136831780	0,2594	0,3982	0,3835
male	14,5	1,5	81,5	1,72	27,5486749594375	46,2078	36,8059	42,1601	0,3394	0,3003	0,4011	136,145550972304	122,5637695637696	105,1111942159063	0,2564	0,3774	0,3671
male	13,0	1,0	105,8	1,92	28,7000868055556	46,5076	29,0834	42,7931	0,3054	0,2177	0,3476	152,284217419777	133,5939366100138	123,1101841196778	0,3618	0,5139	0,5701
male	19,0	3,0	78,7	1,85	22,9948867786706	44,8060	39,5803	48,9735	0,4363	0,3793	0,5072	102,695393078157	104,3509095702610	96,5565851735016	0,2779	0,3808	0,3876
male	19,0	6,0	91,8	1,88	25,9732910819375	57,2858	37,7599	47,8362	0,2878	0,2493	0,3080	199,047255038221	151,4636983553951	155,3123376623377	0,2742	0,3426	0,3018
male	7,0	0,0	71,4	1,81	21,7942065260523	56,2012	39,6889	NA	0,2980	0,2582	NA	188,594630872483	153,7137877614252	NA	0,2361	0,4119	NA
male	11,0	3,0	99,8	1,78	31,4985481631107	60,2266	54,8998	60,0993	0,3137	0,3436	0,4306	191,987886515779	159,7782305005821	139,5710636321412	0,3041	0,6301	0,6691
male	11,0	1,0	89,8	1,76	28,9901859504132	42,9329	39,0420	35,8413	0,3178	0,2705	0,3478	135,094084329767	144,3327171903882	103,0514663599770	0,2296	0,3714	0,3287
male	13,0	1,0	74,9	1,81	22,8625499832117	66,6980	38,8647	43,6472	0,3709	0,2876	0,3605	179,827446751146	135,1345618915160	121,0740638002774	0,3279	0,4289	0,4473
male	12,0	0,0	74,2	1,80	22,9012345679012	42,5106	37,9719	62,3664	0,2778	0,2799	0,4552	153,025917926566	135,6623794212219	137,0087873462215	0,2526	0,4291	0,4335
male	15,0	2,0	86,4	1,93	23,1952535638541	65,4717	NA	56,9760	0,3575	NA	0,4276	183,137622377622	NA	133,2460243217961	0,2681	NA	0,4268
male	12,0	2,5	65,8	1,71	22,5026503881536	58,2932	32,2956	NA	0,3115	0,3134	NA	187,137078651685	103,0491384811742	NA	0,3120	0,5297	NA
male	10,5	1,0	85,2	1,88	24,1059302851969	68,6702	45,5877	55,8118	0,3358	0,2692	0,3981	204,497319833234	169,3450965824666	140,1954282843507	0,2769	0,5728	0,4873
male	10,0	0,5	79,5	1,75	25,9591836734694	46,9329	44,7831	NA	0,3787	0,4171	NA	123,931608133087	107,3677775113881	NA	0,2284	0,4587	NA
male	10,0	1,0	78,0	1,74	25,7629805786762	58,2609	27,2066	38,7394	0,3869	0,2760	0,3785	150,583871801499	98,5746376811594	102,3498018494056	0,2917	0,5356	0,5476
male	18,0	0,0	92,0	1,93	24,6986496281779	63,8159	38,1495	53,1432	0,4008	0,3287	0,4421	159,221307385230	116,0617584423487	120,2062881700973	0,3049	0,4341	0,3232
male	8,0	1,0	78,9	1,85	23,0533235938641	53,1539	29,4297	37,6323	0,3825	0,2637	0,3698	138,964444444444	111,6029579067122	101,7639264467280	0,3610	0,4972	0,4876
male	12,0	8,0	80,9	1,78	25,5333922484535	58,4873	34,1491	62,9310	0,3441	0,2555	0,3939	169,971810520198	133,6559686888454	159,7638994668698	0,2355	0,3320	0,3831
male	26,0	0,0	87,0	1,86	25,1474158862296	51,9260	53,8358	NA	0,2907	0,2593	NA	178,624011007912	207,6197454685692	NA	0,2675	0,3439	NA
male	12,0	2,0	69,1	1,77	22,0562418206773	47,0851	34,7370	43,2788	0,2779	0,2391	0,2970	169,431810003598	145,2823086574655	145,7198653198653	0,2711	0,3682	0,3576
male	16,0	2,0	78,5	1,68	27,8132086167800	35,2375	32,9058	39,7635	0,3183	0,2718	0,3632	110,705309456488	121,0662251655629	109,4810022026432	0,2616	0,4302	0,3442
male	11,0	1,5	74,5	1,80	22,9938271604938	58,4281	37,6875	58,9109	0,2899	0,2493	0,3429	201,545705415661	151,1732851985560	171,8019830854477	0,2743	0,3097	0,3594
male	13,0	2,0	70,2	1,73	23,4555113769254	72,7994	34,3497	42,1436	0,3090	0,2555	0,3381	235,596763754045	134,4410958904110	124,6483288967761	0,2898	0,4642	0,4347
male	12,0	0,5	66,3	1,77	21,1625011969740	39,2218	34,8865	47,3256	0,2730	0,2180	0,3495	143,669597069597	160,0298165137615	135,4094420600858	0,3156	0,4640	0,3727
male	NA	1,0	76,8	1,72	25,9599783666847	60,0216	43,0588	44,1393	0,2920	0,2356	0,3125	205,553424657534	182,7623089983022	141,2457600000000	0,2962	0,4121	0,3713
male	12,0	0,0	84,4	1,80	26,0493827160494	52,9903	NA	63,3977	0,2693	NA	0,3677	196,770516152989	NA	172,4169159641012	0,2750	NA	0,3661
male	13,0	0,0	76,9	1,76	24,8256714876033	65,0079	36,0676	38,2070	0,3183	0,2288	0,3847	204,234684260132	157,6381118881119	99,3163504029114	0,3023	0,5413	0,6535
male	18,0	1,0	84,7	1,94	22,5050483579552	62,6100	36,7275	NA	0,3838	0,2934	NA	163,131839499739	125,1789366053170	NA	0,3137	0,4166	NA
male	19,5	2,0	81,7	1,72	27,6162790697674	43,9846	NA	43,3034	0,3619	NA	0,3783	121,537993920973	NA	114,4684113137721	0,2915	NA	0,3312
male	16,0	1,5	83,9	1,80	25,8950617283951	45,0209	44,9264	48,7951	0,3125	0,3053	0,4330	144,066880000000	147,1549295774648	112,6907621247113	0,3355	0,4995	0,5255
male	13,0	0,0	69,2	1,82	20,8911967153725	58,1653	32,4247	35,7782	0,3179	0,2410	0,3335	182,967285309846	134,5423236514523	107,2809595202399	0,2705	0,3085	0,3380
male	14,0	0,0	69,0	1,74	22,7903289734443	58,8883	47,0374	50,5553	0,3525	0,3174	0,4261	167,059007092199	148,1959672337744	118,6465618399437	0,2345	0,3752	0,3374
